# Supplementary material for: Genetic diversity, evolution and drug resistance of Mycobacterium tuberculosis lineage 2
Source: Front Microbiol. 2024 May 17;15:1384791. doi: 10.3389/fmicb.2024.1384791 (PMC11140050; doi:10.3389/fmicb.2024.1384791)
Supplement: Supplementary file 1 [file Table_1.XLSX]

## Sheet: Лист1
Supplementary Table 1. The list of countries with a high prevalence of L2 with the proportions of L2 sublineages
	Sublineage (%)*
Country (%, prevalence of L2)	L2.1	Ancestral Beijing	L2.2.M1	L2.2.M2	L2.2.M3	L2.2.M4	L2.2.M5	L2.2.M6	Other L2
China (72.2)	2.52898	30.7692	16.0169	17.176	5.79557	18.2297	2.21286	2.8451	4.42571
Japan (66.3)	1.80505	72.2022	6.85921	7.94224	1.44404	5.05415	1.44404	1.44404	1.80505
South Korea (91.4)	0	82.7957	1.07527	2.15054	0	7.52688	1.07527	1.07527	4.30108
Taiwan (43.4)	5.55556	22.2222	22.2222	16.6667	5.55556	22.2222	0	5.55556	0
Vietnam (37.4)	4.89221	22.5539	24.2123	18.6567	6.96517	3.64842	7.87728	10.6965	0.497512
Thailand (46.2)	5.99769	37.2549	6.45905	15.3403	14.6482	11.88	2.99885	3.80623	1.61476
Myanmar (32.3)	4.16667	16.6667	29.1667	33.3333	4.16667	12.5	0	0	0
Malaysia (28.6)	33.3333	16.6667	0	0	8.33333	25	0	16.6667	0
Indonesia (28.7)	1.73913	42.6087	16.5217	7.82609	7.82609	13.913	0.869565	8.69565	0
Nepal (32.2)	0	7.5	2.5	7.5	0	82.5	0	0	0
Iran (10.4)	0	3.44828	0	0	0	96.5517	0	0	0
Turkmenistan (74.8)	0	22.2222	0	0	0	77.7778	0	0	0
Uzbekistan (57.9)	0	0	0	0	0	100	0	0	0
Kazakhstan (80)	0	1.16279	0	0	0	98.8372	0	0	0
Russia (57.4)	0	6.66667	0	1.33333	0	92	0	0	0
Belarus (-)	0	0	0	0	0	100	0	0	0
Australia (26.2)	6.25	25	18.75	6.25	18.75	18.75	0	6.25	0
Papua New Guinea (33.1)	0	3.22581	96.7742	0	0	0	0	0	0
Kenya (12.3)	0	0	0	0	0	0	0	100	0
South Africa (16.6)	0	30.1695	12.8814	24.4068	0	24.4068	3.72881	4.40678	0
* Thawornwattana, Y., Mahasirimongkol, S., Yanai, H. et al. Revised nomenclature and SNP barcode for Mycobacterium tuberculosis lineage 2. Microb Genom 7, doi:10.1099/mgen.0.000697 (2021)
